# Supplementary material for: Neutralizing Activity against BQ.1.1, BN.1, and XBB.1 in Bivalent COVID-19 Vaccine Recipients: Comparison by the Types of Prior Infection and Vaccine Formulations
Source: Vaccines (Basel). 2023 Aug 4;11(8):1320. doi: 10.3390/vaccines11081320 (PMC10458764; doi:10.3390/vaccines11081320)
Supplement: Supplementary file 1 [file vaccines-11-01320-s001.zip]

Archive with 2 entries (2 files):
- Figure S1.tif
- Final_Table S1_vaccines.pdf
